# Supplementary material for: Favorable efficacy of rituximab in ANCA-associated vasculitis patients with excessive B cell differentiation
Source: Arthritis Res Ther. 2020 Jun 15;22:141. doi: 10.1186/s13075-020-02215-x (PMC7294638; doi:10.1186/s13075-020-02215-x)
Supplement: Supplementary file 1 — Additional file 1 Supplementary Fig. 1. Identification of T and B cell phenotypes by 8-color antibody staining. Supplementary Fig. 2. Comparison of the actual number of peripheral blood IgM unswitched memory B cells and IgG-CD27- B cells between healthy controls and patients with ANCA-related vasculitis. Supplementary Fig. 3. Correlations between the proportion of peripheral class switched memory B cells and IgD-CD27- B cells at baseline. Supplementary Fig. 4. Comparison between rates of BVAS improvement 6 months after the beginning of remission induction therapy in the RTX and IV-CY groups according to disease type (MPA and GPA) and presence/absence of excessive B cell differentiation. Supplementary Fig. 5. Association between plasmablasts and resistance to treatment. Supplementary Fig. 6. Changes in the rate of glucocorticoid reduction in patients with and without excessive B cell differentiation by treatment group. Supplementary Table S1. Eight-color antibody panels used in the study. Supplementary Table S2. Differences in the proportions of circulating T cell and B cell phenotypes between patients with AAV at baseline and sex-matched healthy control subjects. Supplementary Table S3. Correlation between disease activity at baseline or rate of improvement in BVAS and the proportion of circulating T cell and B cell phenotypes. Supplementary Table S4. Baseline characteristics of AAV patients with and without excessive B cell differentiation. Supplementary Table S5. Differences in proportions of circulating T cells between AAV patients with and without excessive B cell differentiation. [file 13075_2020_2215_MOESM1_ESM.zip]

Archive with 2 entries (2 files):
- AAV bcell (AR&T)  supplementary figure.pptx
- AAV bcell (AR&T) Supplementary_materials.docx
